# Supplementary material for: Pannexin-1 channel inhibition alleviates opioid withdrawal in rodents by modulating locus coeruleus to spinal cord circuitry
Source: Nat Commun. 2024 Jul 24;15:6264. doi: 10.1038/s41467-024-50657-7 (PMC11269731; doi:10.1038/s41467-024-50657-7)
Supplement: Supplementary file 4 — Source Data [file 41467_2024_50657_MOESM4_ESM.xlsx]

## Sheet: Fig. 1C
Figure 1C
	CTR	MS
	-47	-82
	-39	2
	-45	-114
	-42	-13
	-34	-127
	14	-70
	-59	16
	57	-50
	12	-86
	33	-33
	13	55
	-1	-89
	-38	-16
	60	5
	-72	-79
	-79	-222
	-45	-157
	-98	44
	59	-230
	102	-297
	-128
Mean	-17.9524	-77.15
SEM	12.7805	20.9992
n	21	20

## Sheet: Fig. 1E
Figure 1E
	VEH/MS	TMX/MS
	-114	-85
	-212	-36
	-216	-45
	-60	17
	-125	-113
	-103	50
	-40	0
	-20	-45
	-34	36
	-102	77
	15	-7
	-89	-90
	-6	-164
	-185	-122
	-216	-87
	69	-67
	-68	-52
	-176	110
	-345	-182
	-289	-181
	30	-61
		-34
		36
Mean	-108.857	-45.4348
SEM	23.5034	16.4379
n	21	23

## Sheet: Fig. 2B
Figure 2B
	SAL/MS	LIDO/MS
	34	25
	46	25
	30	22
	44	26
		26
Mean	38.5	24.8
SEM	3.86221	0.734847
n	4	5

## Sheet: Fig. 2C
Figure 2C
	sap/MS	mac-1-sap/MS
	40	30
	44	31
	35	24
		28
Mean	39.6667	28.25
SEM	2.60342	1.54785
n	3	4

## Sheet: Fig. 2D
Figure 2D
	scrpanx/MS	10panx/MS
	33	22
	42	27
	43	24
	39	28
	35	22
	32	21
Mean	37.3333	24
SEM	1.90904	1.18322
n	6	6

## Sheet: Fig. 2E
Figure 2E
	SAL/MS	APR/MS
	45	23
	37	31
	38	31
	38	29
		21
		21
Mean	39.5	26
SEM	1.84842	1.98326
n	4	6

## Sheet: Fig. 2F
Figure 2F
	SAL/MS	LIDO/MS
	178	71
	145	92
	154	85
	112	99
		110
		72
Mean	147.25	88.1667
SEM	13.6588	6.25788
n	4	6

## Sheet: Fig. 2G
Figure 2G
	sap/MS	mac-1-sap/MS
	83	35
	159	95
	95	99
	100	88
	185	72
	127	90
	130
	190
Mean	133.625	79.8333
SEM	14.4568	9.72768
n	8	6

## Sheet: Fig. 2H
Figure 2H
	scrpanx/MS	10panx/MS
	118	71
	135	82
	103	95
	169	69
	101	55
	99	65
	88	87
	109	47
Mean	115.25	71.375
SEM	9.14711	5.70694
n	8	8

## Sheet: Fig. 2I
Figure 2I
	SAL/MS	APR/MS
	159	73
	103	82
	188	88
	126	75
	159	62
		91
Mean	147	78.5
SEM	14.7411	4.37226
n	5	6

[truncated: 123 more sheets: Fig. 3A, Fig. 3D, Fig. 3E, Fig. 3G, Fig. 3H, Fig. 4A, Fig. 4B, Fig. 4C, Fig. 4E, Fig. 5A, Fig. 5B, Fig. 5C, Fig. 5D, Fig. 5E, Fig. 5F, Fig. 5G, Fig. 5I, Fig. 5J, Fig. 6B, Fig. 6C …]
